# Supplementary material for: Illumina WG-6 BeadChip strips should be normalized separately
Source: BMC Bioinformatics. 2009 Nov 11;10:372. doi: 10.1186/1471-2105-10-372 (PMC2780421; doi:10.1186/1471-2105-10-372)
Supplement: Additional file 2 — Analysis scripts. This file contains R scripts used for performing the analysis in this study. Instructions on how to run these scripts can be found in Additional file 1. [file 1471-2105-10-372-S2.zip]

Archive with 1 entries (1 files):
- supp2.r
