# Supplementary material for: Illumina WG-6 BeadChip strips should be normalized separately
Source: BMC Bioinformatics. 2009 Nov 11;10:372. doi: 10.1186/1471-2105-10-372 (PMC2780421; doi:10.1186/1471-2105-10-372)
Supplement: Additional file 2 — Analysis scripts. This file contains R scripts used for performing the analysis in this study. Instructions on how to run these scripts can be found in Additional file 1. [file 1471-2105-10-372-S2.zip › supp2.r]

#### Analysis scripts ####

library(limma)
library(lumi)

## read in raw data and sample layout information
x <- lumiR("iltp1410_Sample_Probe_Profile.txt")
targets <- readTargets("Targets.csv", sep=",")

## strip-level boxplot for the raw data
boxplotBeadStrips(x)

##### array-level normalization and differential expression analysis -- BEGIN #####
x.anorm <- lumiN(lumiT(x, method="log2"), method="quantile")
# strip-level boxplot for array-level normalized data
boxplotBeadStrips(x.anorm)
# Find probes differentially expressed between Tpl2 -/- cells and wild type cells
STT <- factor(paste(targets$Treatment, targets$Time, sep="."))
design <- model.matrix(~0 + STT)
colnames(design) <- levels(STT)
fit.array <- eBayes(lmFit(x.anorm, design=design))
cont.TPL2.WT <- makeContrasts("TPL2.0-WT.0", "TPL2.60-WT.60", "TPL2.180-WT.180", levels=design)
fit.TPL2.WT.array <- eBayes(contrasts.fit(fit.array, cont.TPL2.WT))
results.TPL2.WT.array <- decideTests(fit.TPL2.WT.array, method="global", adjust="BH", p.value=0.05)
# Find probes differentially expressed between Nfkb1 -/- cells and wild type cells
cont.P50.WT <- makeContrasts("P50.0-WT.0", "P50.60-WT.60", "P50.180-WT.180", levels=design)
fit.P50.WT.array <- eBayes(contrasts.fit(fit.array, cont.P50.WT))
results.P50.WT.array <- decideTests(fit.P50.WT.array, method="global", adjust="BH", p.value=0.05)
##### array-level normalization and differential expression analysis -- END #####

##### strip-level normalization and differential expression analysis -- BEGIN #####
x.snorm <- normBeadStrips(x, transform.method="log2", normalize.method="quantile")
# strip-level boxplot for strip-level normalized data
boxplotBeadStrips(x.snorm)
# Find probes differentially expressed between Tpl2 -/- cells and wild type cells
fit.strip <- eBayes(lmFit(x.snorm, design=design))
fit.TPL2.WT.strip <- eBayes(contrasts.fit(fit.strip, cont.TPL2.WT))
results.TPL2.WT.strip <- decideTests(fit.TPL2.WT.strip, method="global", adjust="BH", p.value=0.05)
# Find probes differentially expressed between Nfkb1 -/- cells and wild type cells
fit.P50.WT.strip <- eBayes(contrasts.fit(fit.strip, cont.P50.WT))
results.P50.WT.strip <- decideTests(fit.P50.WT.strip, method="global", adjust="BH", p.value=0.05)
##### Strip-level normalization and differential expression analysis -- END #####

##### probe filtering -- BEGIN #####
notDetected <- apply(detection(x) > 0.1, 1, all)  
### Probe filtering performed before normalizing the data
xf <- x[!notDetected, ]
# array-level normalization and differential expression analysis
x.anorm.fb <- lumiN(lumiT(xf, method="log2"), method="quantile")
fit.array.fb <- eBayes(lmFit(x.anorm.fb, design=design))
fit.TPL2.WT.array.fb <- eBayes(contrasts.fit(fit.array.fb, cont.TPL2.WT))
results.TPL2.WT.array.fb <- decideTests(fit.TPL2.WT.array.fb, method="global", adjust="BH", p.value=0.05)
fit.P50.WT.array.fb <- eBayes(contrasts.fit(fit.array.fb, cont.P50.WT))
results.P50.WT.array.fb <- decideTests(fit.P50.WT.array.fb, method="global", adjust="BH", p.value=0.05)
# strip-level normalization and differential expression analysis
x.snorm.fb <- normBeadStrips(xf, transform.method="log2", normalize.method="quantile")
fit.strip.fb <- eBayes(lmFit(x.snorm.fb, design=design))
fit.TPL2.WT.strip.fb <- eBayes(contrasts.fit(fit.strip.fb, cont.TPL2.WT))
results.TPL2.WT.strip.fb <- decideTests(fit.TPL2.WT.strip.fb, method="global", adjust="BH", p.value=0.05)
fit.P50.WT.strip.fb <- eBayes(contrasts.fit(fit.strip.fb, cont.P50.WT))
results.P50.WT.strip.fb <- decideTests(fit.P50.WT.strip.fb, method="global", adjust="BH", p.value=0.05)
### probe filtering performed after normalizing the data
x.anorm.fa <- lumiN(lumiT(x, method="log2"), method="quantile")
x.anorm.fa <- x.anorm.fa[!notDetected, ]
x.snorm.fa <- normBeadStrips(x, transform.method="log2", normalize.method="quantile")
x.snorm.fa <- x.snorm.fa[!notDetected, ]
# array-level normalization and differential expression analysis
fit.array.fa <- eBayes(lmFit(x.anorm.fa, design=design))
fit.TPL2.WT.array.fa <- eBayes(contrasts.fit(fit.array.fa, cont.TPL2.WT))
results.TPL2.WT.array.fa <- decideTests(fit.TPL2.WT.array.fa, method="global", adjust="BH", p.value=0.05)
fit.P50.WT.array.fa <- eBayes(contrasts.fit(fit.array.fa, cont.P50.WT))
results.P50.WT.array.fa <- decideTests(fit.P50.WT.array.fa, method="global", adjust="BH", p.value=0.05)
# strip-level normalization and differential expression analysis
fit.strip.fa <- eBayes(lmFit(x.snorm.fa, design=design))
fit.TPL2.WT.strip.fa <- eBayes(contrasts.fit(fit.strip.fa, cont.TPL2.WT))
results.TPL2.WT.strip.fa <- decideTests(fit.TPL2.WT.strip.fa, method="global", adjust="BH", p.value=0.05)
fit.P50.WT.strip.fa <- eBayes(contrasts.fit(fit.strip.fa, cont.P50.WT))
results.P50.WT.strip.fa <- decideTests(fit.P50.WT.strip.fa, method="global", adjust="BH", p.value=0.05)
##### probe filtering -- END #####
