# Supplementary material for: Illumina WG-6 BeadChip strips should be normalized separately
Source: BMC Bioinformatics. 2009 Nov 11;10:372. doi: 10.1186/1471-2105-10-372 (PMC2780421; doi:10.1186/1471-2105-10-372)
Supplement: Additional file 3 — R functions. This file includes the code of R functions which implement strip-level data retrieval, strip-level plotting and strip-level normalization. Instructions on how to use these functions can be found in Additional file 1. [file 1471-2105-10-372-S3.zip]

Archive with 1 entries (1 files):
- supp3.r
