# Supplementary material for: Illumina WG-6 BeadChip strips should be normalized separately
Source: BMC Bioinformatics. 2009 Nov 11;10:372. doi: 10.1186/1471-2105-10-372 (PMC2780421; doi:10.1186/1471-2105-10-372)
Supplement: Additional file 3 — R functions. This file includes the code of R functions which implement strip-level data retrieval, strip-level plotting and strip-level normalization. Instructions on how to use these functions can be found in Additional file 1. [file 1471-2105-10-372-S3.zip › supp3.r]

#### R functions ####

# strip-level data retrieval
getBeadStrips <- function (x) 
{
    if (!is(x, "LumiBatch")) stop("This function currently only works with LumiBatch objects.")
    x.s1.indices <- as.numeric(featureNames(x)) < 1e+08
    x.s2.indices <- as.numeric(featureNames(x)) >= 1e+08
    list(strip1 = x[x.s1.indices, ], strip2 = x[x.s2.indices, ])
}

# strip-level plotting
boxplotBeadStrips <- function (x, log2 = TRUE, stripcolor = c("red", "green"), names = NULL,   ...) 
# x is a LumiBatch object, log2 tells if data should be plotted at log2 scale
{
    x.strips <- getBeadStrips(x)
    x.strip1 <- x.strips$strip1
    x.strip2 <- x.strips$strip2
    strip1.len <- length(featureNames(x.strip1))
    strip2.len <- length(featureNames(x.strip2))
    x.plot <- rbind(exprs(x.strip1), exprs(x.strip2))
    if (log2) x.plot = log2(x.plot)
    f <- factor(paste(col(x.plot), c(rep("_1", strip1.len), rep("_2", strip2.len)), sep = ""))
    f <- factor(f, levels = unique(f))
    if (is.null(names)) {
        samples.num <- length(sampleNames(x.strip1))
        names2 <- rep(sampleNames(x.strip1), rep(2, samples.num))
        names <- paste(names2, c("_1", "_2"), sep = "")
    }
    boxplot(as.vector(x.plot) ~ f, names = names, col = stripcolor,  ...)
}

# strip-level normalization
normBeadStrips <- function (x, control = NULL, transform.method = c("vst", "log2", "cubicRoot"),
				normalize.method = c("quantile", "rsn", "ssn", "loess", "vsn")) 
{
    if (!is(x, "LumiBatch")) stop("This function currently only works with LumiBatch objects.")
    x.s1.indices <- as.numeric(featureNames(x)) < 1e+08
    x.s2.indices <- as.numeric(featureNames(x)) >= 1e+08
    if (any(exprs(x) < 0)) {
        cat("It seems data has already been background corrected. Recommend using the raw data which was not 
        	background corrected so that background correction can be done for the two strips separately.\n")
    }
    else {
        if (is.null(control)) cat("Data was not background corrected due to the lack of control data.\n")
        else {
            if (!is(control, "LumiBatch")) stop("Control data is not a LumiBatch object.\n")
            if (dim(featureData(control)@data)[2] == 1) {
                stop("The control data seems to be gene control data (summaried probe control data). 
                	Please provide probe control data.\n")
            }
            control.negative.s1 <- exprs(control)[(featureData(control)@data$TargetID == "negative") &
            	(as.numeric(featureData(control)@data$ProbeID) < 1e+08), ]
            if (any(control.negative.s1 < 0)) stop("Negative control data contains negative values.\n")
            control.negative.s2 <- exprs(control)[(featureData(control)@data$TargetID == "negative") &
            	(as.numeric(featureData(control)@data$ProbeID) >= 1e+08), ]
            if (any(control.negative.s2 < 0)) stop("Negative control data contains negative values.\n")
            control.negative.s1 <- apply(control.negative.s1, 2, function(y) 2^mean(log2(y)))
            control.negative.s2 <- apply(control.negative.s2, 2, function(y) 2^mean(log2(y)))
            cat("Background correct the first strips ...\n")
            exprs(x)[x.s1.indices] <- exprs(x)[x.s1.indices] - rep(1, sum(x.s1.indices)) %*% t(control.negative.s1)
            cat("Background correct the second strips ...\n")
            exprs(x)[x.s2.indices] <- exprs(x)[x.s2.indices] - rep(1, sum(x.s2.indices)) %*% t(control.negative.s2)
        }
    }
    cat("Conduct data transformation and between-array normalization for the first strips ...\n")
    sink.fname <- "__sink_lumi_R_output__"
    sink.flag <- FALSE
    if (!file.exists(sink.fname)) {
        sink.flag <- TRUE
        sink(file = sink.fname)
    }
    exprs(x)[x.s1.indices, ] <- exprs(lumiN(lumiT(x[x.s1.indices, ],
    	method = transform.method), method = normalize.method))
    if (sink.flag) {
        sink()
        unlink(sink.fname)
    }
    cat("Conduct data transformation and between-array normalization for the second strips ...\n")
    sink.flag <- FALSE
    if (!file.exists(sink.fname)) {
        sink.flag <- TRUE
        sink(file = sink.fname)
    }
    exprs(x)[x.s2.indices, ] <- exprs(lumiN(lumiT(x[x.s2.indices, ], 
    	method = transform.method), method = normalize.method))
    if (sink.flag) {
        sink()
        unlink(sink.fname)
    }
    cat("Done.\n\n")
    x
}
